# Supplementary material for: Determinants of Systemic SARS-CoV-2-Specific Antibody Responses to Infection and to Vaccination: A Secondary Analysis of Randomised Controlled Trial Data
Source: Vaccines (Basel). 2024 Jun 20;12(6):691. doi: 10.3390/vaccines12060691 (PMC11209274; doi:10.3390/vaccines12060691)
Supplement: Supplementary file 1 [file vaccines-12-00691-s001.zip]

Archive with 2 entries (2 files):
- vaccines-3040160 - Vaccines Supplementary Methods and Results.pdf
- vaccines-3040160 - Vaccines Supplementary Tables and Figures.pdf
